# Supplementary material for: Systematic evaluation of multifactorial causal associations for Alzheimer’s disease and an interactive platform MRAD developed based on Mendelian randomization analysis
Source: eLife. 2024 Oct 11;13:RP96224. doi: 10.7554/eLife.96224 (PMC11469671; doi:10.7554/eLife.96224)
Supplement: Figure 2—source data 1. [file elife-96224-fig2-data1.zip]

Archive with 1 entries (1 files):
- Figure 2_figure supplement 3.ai
